# Supplementary material for: Chromosomal Localization of Genes Conferring Desirable Agronomic Traits from Wheat-Agropyron cristatum Disomic Addition Line 5113
Source: PLoS One. 2016 Nov 8;11(11):e0165957. doi: 10.1371/journal.pone.0165957 (PMC5100930; doi:10.1371/journal.pone.0165957)
Supplement: S1 Table — (XLS) [file pone.0165957.s001.xls]

## Sheet: Sheet1
Materials	5113	4844-12	Fukuho	5113 x Fukuho F1		5113 x Fukuho BC1F1		5113 x Fukuho BC1F2
SLAF-seq markers				+	-	+	-	+	-
No. of Plants	20	20	20	39	10	40	61	119	62
PH (cm)	89.90±1.64c	146.00±3.89a	98.82±1.88b	100.45±2.38a	99.33±1.94a	96.27±6.03a	97.57±3.22a	100.67±3.15a	99.10±1.88a
UIL (cm)	42.65±1.96b	45.40±3.29a	34.90±2.04c	41.90±1.84a	32.02±1.44b	40.02±1.43a	33.76±2.75b	43.16±2.2a	33.34±2.95b
UIL/PH	0.46±0.02a	0.31±0.02b	0.34±0.01b	0.43±0.03a	0.35±0.03b	0.42±0.03a	0.36±0.03b	0.41±0.02a	0.35±0.04b
FLL (cm)	43.95±3.75a	17.02±1.68c	34.7±2.33b	35.91±1.93a	32.61±1.90b	32.94±3.69a	28.14±3.13b	35.36±3.28a	30.03±3.39b
FLW (cm)	2.54±0.18a	1.42±0.08c	1.85±0.11b	2.30±0.12a	2.00±0.13b	2.16±0.16a	1.90±0.18b	2.20±0.16a	1.92±0.18b
SL (cm)	13.40±0.72a	9.26±0.46b	9.32±0.91b	12.76±0.52a	10.34±0.61b	13.16±0.98a	10.02±0.76b	12.04±1.82a	9.46±0.64b
GNPS	102.1±13.67a	93±4.24b	63.4±5.46c	93.8±7.98a	61.8±11.6b	86.4±7.3a	61.0±7.87b	96.0±10.79a	61.4±10.59b
SNPS	22.3±1.4a	20.4±0.89b	18.8±0.84b	22.4±0.89a	19.2±0.83b	21.8±1.64a	18.8±0.83b	22.8±0.84a	19.8±1.48b
KNMS	6.3±0.48a	6.0±0.00a	4.0±0.00b	5.6±0.54a	4.2±0.44b	5.6±0.55a	4.2±0.45b	5.4±0.55a	4.4±0.55b
FTN	29.6±3.51a	12.0±2.24c	19.3±2.63b	33.0±2.83a	17.0±2.37b	31.2±4.87a	19.2±1.92b	23.8±2.32a	18.0±2.83b
TGW (g)	16.09±0.65c	44.20±1.18a	37.22±0.84b	32.80±2.49a	30.50±2.5a	30.87±3.97a	32.90±3.69a	30.26±4.37b	36.92±4.84a
WGP (day)	235±5a	225±3b	225±3b	235±5a	225±3b	235±5a	225±3b	235±5a	225±3b
PM	R	HR	S	R	S	R	S	R	S
LR	R	HR	S	R	S	R	S	R	S
