# Supplementary material for: Chromosomal Localization of Genes Conferring Desirable Agronomic Traits from Wheat-Agropyron cristatum Disomic Addition Line 5113
Source: PLoS One. 2016 Nov 8;11(11):e0165957. doi: 10.1371/journal.pone.0165957 (PMC5100930; doi:10.1371/journal.pone.0165957)
Supplement: S2 Table — (XLS) [file pone.0165957.s002.xls]

## Sheet: Sheet1
The primer sequences of 15 SLAF-seq markers
SLAF-seq markers	Primer sequences of SLAF-seq markers on LG6		Annealing temperature (°C)
	Forward primer (5’-3’)	Reverse primer (5’-3’)
SL12681	ATAAAGTGCGCTCCCACTCA	CACAAAAGGTACGTCAACTCG	53 °C
SL26496	AAGGCCATAAGAGGCAGTGA	AATCTTACCGCCAAGGGATT	53 °C
SL63612	CCTGTTTGCCAACACCTTAG	GGGATGAGGACATTGTAGCTG	53 °C
SL8550	TGACCACCGAGAGATTGACA	GCAAGTTCGGGTGCAAAA	53 °C
SL10594	TAGGGCAGGGGCATCTTACT	CGGCAACAGAGTGATGGAAT	53 °C
SL12299	GATTCCTTGGGCAGCTGTG	GACGTCCCTACTGTGCCTTG	53 °C
SL18122	TAGCCCTTGAGCTTGTGTCC	CGGCATATCATCCTCAAACC	53 °C
SL5755	GGTGCGAAATAGGATCTGG	CACTAATCTGCGGATGGTGA	53 °C
SL14271	AACAAAGGAGTAAGCCCCGT	CACTATCAAATGTGTCCGTGC	53 °C
SL16402	GCGGCATTATATCGATGGTC	TGAATAAGAGTGAAGGGGAAGTC	53 °C
SL2976	AAACAACAAACCCTTGCACC	GCAATTGACCACCGAGAGAT	53 °C
SL16274	GAAAATGCATATAGACCCGACA	AACGAGTTCAAGGGGATTGA	53 °C
SL4785	GATCTCTCCGCAGGTACTCG	CAAACAGTTCCTGACACGACA	53 °C
SL20506	ACAACGTGAGTTGGCGTTT	CTTTGTTGACATAGCTCCAGCA	53 °C
SL12834	GGGATGATGTTTTGATGACGA	CTCCTTGCTCTTGTGCTTCA	53 °C
